# Supplementary material for: The Adhesion G-Protein-Coupled Receptor GPR115/ADGRF4 Regulates Epidermal Differentiation and Associates with Cytoskeletal KRT1
Source: Cells. 2022 Oct 7;11(19):3151. doi: 10.3390/cells11193151 (PMC9563031; doi:10.3390/cells11193151)
Supplement: Supplementary file 1 [file cells-11-03151-s001.zip]

Archive with 1 entries (1 files):
- cells-1919427-SM.pdf
